# Supplementary material for: Composition and Antioxidant Status of Vegan Milk—Pilot Study
Source: Antioxidants (Basel). 2025 Apr 23;14(5):505. doi: 10.3390/antiox14050505 (PMC12108482; doi:10.3390/antiox14050505)
Supplement: Supplementary file 1 [file antioxidants-14-00505-s001.zip]

Archive with 1 entries (1 files):
- antioxidants-3543302-supplementary.pdf
